# Supplementary material for: Forever in the dark: the cave-dwelling azooxanthellate reef coral Leptoseris troglodyta sp. n. (Scleractinia, Agariciidae)
Source: Zookeys. 2012 Oct 11;(228):21–37. doi: 10.3897/zookeys.228.3798 (PMC3487639; doi:10.3897/zookeys.228.3798)
Supplement: XML Treatment for Leptoseris troglodyta [file zookeys.228.3798-treatment1.xml]

<!DOCTYPE tp:taxon-treatment
  PUBLIC "-//TaxonX//DTD Taxonomic Treatment Publishing DTD v0 20100105//EN" "tax-treatment-NSO.dtd">
<tp:taxon-treatment xmlns:tp="http://www.plazi.org/taxpub"><tp:treatment-meta><mixed-citation publication-type="journal"><person-group><name><surname>Hoeksema</surname><given-names>Bert W.</given-names></name></person-group><article-title>Forever in the dark: the cave-dwelling azooxanthellate reef coral 
                    <italic>Leptoseris troglodyta</italic> sp. n. (Scleractinia, Agariciidae)
                </article-title><source>Zookeys</source><day>11</day><month>10</month><year>2012</year><volume>2012</volume><issue>228</issue><fpage>21</fpage><lpage>37</lpage><pub-id pub-id-type="doi">10.3897/zookeys.228.3798</pub-id></mixed-citation></tp:treatment-meta><tp:nomenclature><tp:taxon-name>
              <tp:taxon-name-part taxon-name-part-type="genus">Leptoseris</tp:taxon-name-part>
              <tp:taxon-name-part taxon-name-part-type="species">troglodyta</tp:taxon-name-part>
              <object-id xmlns:xlink="http://www.w3.org/1999/xlink" xlink:type="simple">urn:lsid:zoobank.org:act:DB802B45-E18D-4F55-9D23-5401660DD94E</object-id>
              <object-id xmlns:xlink="http://www.w3.org/1999/xlink" xlink:type="simple">http://species-id.net/wiki/Leptoseris_troglodyta</object-id>
            </tp:taxon-name><tp:taxon-status xmlns:xlink="http://www.w3.org/1999/xlink" xlink:type="simple">sp. n.</tp:taxon-status><xref ref-type="fig" rid="F1">Figures 1</xref><xref ref-type="fig" rid="F2"/><xref ref-type="fig" rid="F3"/><xref ref-type="fig" rid="F4"/><xref ref-type="fig" rid="F5"/><xref ref-type="fig" rid="F6"/><xref ref-type="fig" rid="F7"/><xref ref-type="fig" rid="F8">–8</xref><tp:nomenclature-citation-list><tp:nomenclature-citation><tp:taxon-name>Leptoseris</tp:taxon-name><comment> sp. Hoeksemaand Van Ofwegen 2004.</comment></tp:nomenclature-citation></tp:nomenclature-citation-list></tp:nomenclature><tp:treatment-sec sec-type="Type material"><title>Type material.</title><p>Holotype. RMNH Coel. 40138 (1 specimen, dry, <xref ref-type="fig" rid="F3">Figure 3a</xref>), <bold>Palau</bold>, W of Ulong Island (Rattakadokoru Island), W off barrier reef, <named-content xmlns:xlink="http://www.w3.org/1999/xlink" content-type="dwc:verbatimCoordinates" xlink:type="simple">07°18'40"N, 134°13'30"E</named-content>, Tsey’s tunnel ceiling at 32 m depth, 28 July 2002, coll. B.W. Hoeksema. Paratypes: RMNH Coel. 40139 (15 specimens, dry), same collection data (<xref ref-type="fig" rid="F2">Figures 2d</xref>, <xref ref-type="fig" rid="F3">3b–d</xref>).</p><fig id="F1" position="float" orientation="portrait"><label>Figure 1.</label><caption><p>Living specimens of <italic><tp:taxon-name>Leptoseris troglodyta</tp:taxon-name></italic> sp. n. <bold>a</bold> Philippines, Cebu Strait, W of Bohol, NW of Cabilao Island, 10–30 m depth (7 November 1999) <bold>b</bold> Indonesia, NE Kalimantan, Berau Islands, S of Derawan Island, 7–10 m depth (4 October 2003).</p></caption><graphic xmlns:xlink="http://www.w3.org/1999/xlink" xlink:href="ZooKeys-228-021-g001.jpg" position="float" orientation="portrait" xlink:type="simple"/></fig><fig id="F2" position="float" orientation="portrait"><label>Figure 2.</label><caption><p>Living specimens of <italic><tp:taxon-name>Leptoseris troglodyta</tp:taxon-name></italic> sp. n. <bold>a</bold> Philippines, Cebu Strait, W of Bohol, NW of Cabilao Island, 10–30 m depth (7 November 1999) <bold>b</bold> Indonesia, Tukang Besi Islands (Wakatobi), Binongko, 20 m depth (10 May 2003) <bold>c</bold> Indonesia, North Sulawesi, S of Bunaken Island, 17 m depth (19 December 2008; photo B.T. Reijnen) <bold>d</bold> Palau, W of Ulong Island (Rattakadokoru Island), W off barrier reef, 32 m depth (28 July 2002) <bold>e</bold> Papua New Guinea, Misima Island, 6–10 m depth (31 May 1998; photo G. Paulay) <bold>f</bold> Guam, Blue Hole, 35 m depth (1 June 2000; photo G. Paulay).</p></caption><graphic xmlns:xlink="http://www.w3.org/1999/xlink" xlink:href="ZooKeys-228-021-g002.jpg" position="float" orientation="portrait" xlink:type="simple"/></fig><fig id="F3" position="float" orientation="portrait"><label>Figure 3.</label><caption><p>Holotype (RMNH Coel. 40138) and three paratypes (RMNH Coel. 40139) of <italic><tp:taxon-name>Leptoseris troglodyta</tp:taxon-name></italic> sp. n.from Palau. Scale bars: 1 cm. <bold>a</bold> Holotype consists of four calices: one (most left) has fused mid-height its calyx with two totally fused calices (centre), while another (right) has fused only with its corallum margin to those at the centre and the rest of its calyx has remained separate <bold>b</bold> Paratype: two separate calyces <bold>c</bold> Paratype: single calyx <bold>d</bold> Paratype: two fused calices. Scale bars: 1 cm.</p></caption><graphic xmlns:xlink="http://www.w3.org/1999/xlink" xlink:href="ZooKeys-228-021-g003.jpg" position="float" orientation="portrait" xlink:type="simple"/></fig></tp:treatment-sec><tp:treatment-sec sec-type="Other material examined"><title>Other material examined.</title><p><bold>Philippines.</bold> RMNH Coel. 24187 (3 specimens, dry), RMNH Coel 24195 (36 specimens, dry), Cebu Strait, W of Bohol, NW side of Cabilao Island, <named-content xmlns:xlink="http://www.w3.org/1999/xlink" content-type="dwc:verbatimCoordinates" xlink:type="simple">09°53'12"N, 123°45'32"E</named-content>, vertical wall with caves,10–30 m depth, 7 and 17 November 1999, coll. B.W. Hoeksema (<xref ref-type="fig" rid="F1">Figures 1a</xref>, <xref ref-type="fig" rid="F2">2a</xref>, <xref ref-type="fig" rid="F7">7</xref>, <xref ref-type="fig" rid="F8">8</xref>). RMNH Coel. 40151 (2 specimens, dry), Philippines, Cebu, Mactan Island, Lapu-Lapu City, Marigondo<!--PageBreak--><!--PageBreak--><!--PageBreak--><!--PageBreak-->n Cave, <named-content xmlns:xlink="http://www.w3.org/1999/xlink" content-type="dwc:verbatimCoordinates" xlink:type="simple">10°15'33"N, 123°59'07"E</named-content>, ceiling of cave at 25-30 m depth, May 1981, coll. M.B. Best (<xref ref-type="fig" rid="F6">Figure 6</xref>). <bold>Indonesia.</bold> RMNH Coel. 40152 (7 specimens, dry), Tukang Besi Islands (Wakatobi), Binongko, SW Bay, <named-content xmlns:xlink="http://www.w3.org/1999/xlink" content-type="dwc:verbatimCoordinates" xlink:type="simple">05°59'47"S, 124°02'55"E</named-content>, cave in steep wall 20 m depth, 10 May 2003, coll. B.W. Hoeksema (<xref ref-type="fig" rid="F2">Figures 2b</xref>, <xref ref-type="fig" rid="F4">4</xref><xref ref-type="fig" rid="F5">–5</xref>). RMNH Coel. 40150 (25 specimens, ethanol), Tukang Besi Islands (Wakatobi), NE Hoga Island, <named-content xmlns:xlink="http://www.w3.org/1999/xlink" content-type="dwc:verbatimCoordinates" xlink:type="simple">05°28'S, 123°47'E</named-content>, cave in steep reef slope 5 m depth, 12 July 2011, coll. B.W. Hoeksema. RMNH Coel. 40137 (2 specimens, ethanol), North Sulawesi, South of Bunaken Island, Alung Banua village, <named-content xmlns:xlink="http://www.w3.org/1999/xlink" content-type="dwc:verbatimCoordinates" xlink:type="simple">01°37'07"N, 124°45'30"E</named-content>, tunnel in reef wall 17 m depth, 19 December 2008, coll. B.T. Reijnen and S.E.T van der Meij (<xref ref-type="fig" rid="F2">Figure 2c</xref>).</p></tp:treatment-sec><tp:treatment-sec sec-type="Additional photographic records"><title>Additional photographic records:</title><p><bold>Indonesia</bold>, NE Kalimantan, Berau Islands, S of Derawan Island, jetty Derawan Dive Resort, <named-content xmlns:xlink="http://www.w3.org/1999/xlink" content-type="dwc:verbatimCoordinates" xlink:type="simple">02°17'03"N, 118°14'49"E</named-content>, ceiling of caves, 7–10 m deep (4 October 2003; <xref ref-type="fig" rid="F1">Figure 1b</xref>). <bold>Papua New Guinea</bold>, Off SE point, Misima Island, Pt. Ebola, 6–10 m depth (31 May 1998; <xref ref-type="fig" rid="F2">Figure 2e</xref>). <bold>Guam</bold>,Blue Hole, 35 m depth (1 June 2000; <xref ref-type="fig" rid="F2">Figure 2f</xref>).</p></tp:treatment-sec><tp:treatment-sec sec-type="Description"><title>Description.</title><p>Corallum attached and solitary or colonial by budding from basal coenosteum (<xref ref-type="fig" rid="F3">Figures 3</xref><xref ref-type="fig" rid="F4">–4</xref>, <xref ref-type="fig" rid="F6">6</xref><xref ref-type="fig" rid="F7"/><xref ref-type="fig" rid="F8">–8</xref>). Calices predominantly monocentric, very thin, cup-shaped to foliaceous, height &lt; 15 mm, outline irregularly circular, Ø &lt; 30 mm (<xref ref-type="fig" rid="F1">Figures 1</xref><xref ref-type="fig" rid="F2"/><xref ref-type="fig" rid="F3"/><xref ref-type="fig" rid="F4">–4</xref>, <xref ref-type="fig" rid="F6">6</xref><xref ref-type="fig" rid="F7"/><xref ref-type="fig" rid="F8">–8</xref>). They are usually separate from each other above the interconnecting basal plate (<xref ref-type="fig" rid="F3">Figures 3b</xref>, <xref ref-type="fig" rid="F6">6</xref>, <xref ref-type="fig" rid="F7">7</xref>), but can also be fused at their margins or lateral sides (<xref ref-type="fig" rid="F3">Figures 3a</xref>, <xref ref-type="fig" rid="F8">8b</xref>). Corallum wall massive. Costae equal and well defined, with small spiny protuberances (<xref ref-type="fig" rid="F4">Figures 4a</xref>, <xref ref-type="fig" rid="F7">7a</xref>, <xref ref-type="fig" rid="F8">8d</xref>). Septa approximately equal in size, with smooth upper edges and parallel ridges (menianes) on their sides (<xref ref-type="fig" rid="F3">Figures 3</xref>, <xref ref-type="fig" rid="F5">5</xref>, <xref ref-type="fig" rid="F8">8</xref>). Septal sides may show evenly distributed granulations where menianes are absent (<xref ref-type="fig" rid="F8">Figures 8b–c</xref>). Columella nearly solid (<xref ref-type="fig" rid="F3">Figures 3a, 3c–d</xref>, <xref ref-type="fig" rid="F8">8a–b</xref>). Living animals azooxanthellate; corals are white, or partly green or red (<xref ref-type="fig" rid="F1">Figures 1</xref><xref ref-type="fig" rid="F2">–2</xref>), owing to the presence of endolithic algae (<xref ref-type="bibr" rid="B35">Kühl and Polerecky 2008</xref>).</p><fig id="F4" position="float" orientation="portrait"><label>Figure 4.</label><caption><p>Specimens of <italic><tp:taxon-name>Leptoseris troglodyta</tp:taxon-name></italic> sp. n.from Indonesia, Wakatobi (RMNH Coel. 40152) <bold>a</bold> Single specimen from the side showing cup-shaped calyx shape and costae with fine granular spines (scale bar: 1 cm) <bold>b</bold> Close-up of large calyx showing septa with wide menianes along their sides (see Figure 5; scale bar: 5 mm).</p></caption><graphic xmlns:xlink="http://www.w3.org/1999/xlink" xlink:href="ZooKeys-228-021-g004.jpg" position="float" orientation="portrait" xlink:type="simple"/></fig><fig id="F5" position="float" orientation="portrait"><label>Figure 5. </label><caption><p>SEM photographs of <italic><tp:taxon-name>Leptoseris troglodyta</tp:taxon-name></italic> sp. n. from Wakatobi, Indonesia (RMNH Coel. 40152). <bold>a</bold> Upper side of septa showing wide menianes (scale bar: 1 mm; insert: Figure 5b) <bold>b</bold> Close-up (insert) of Figure 5a (arrows: menianes; scale bar: 0.5 mm) <bold>c</bold> Cross-section of septa showing multiple menianes along their sides (scale bar: 0.5 mm; insert: Figure 5d) <bold>d</bold> Close-up (insert) of Figure 5c (arrows: menianes; scale bar: 0.5 mm).</p></caption><graphic xmlns:xlink="http://www.w3.org/1999/xlink" xlink:href="ZooKeys-228-021-g005.jpg" position="float" orientation="portrait" xlink:type="simple"/></fig><fig id="F6" position="float" orientation="portrait"><label>Figure 6.</label><caption><p>Specimens of <italic><tp:taxon-name>Leptoseris troglodyta</tp:taxon-name></italic> sp. n. from the Philippines, Cebu, Mactan Island, (RMNH Coel. 40151). Scale bars: 1 cm. <bold>a</bold> Upper side of a specimen showing four separate calices <bold>b</bold> Three calices that are partly fused at their sides.</p></caption><graphic xmlns:xlink="http://www.w3.org/1999/xlink" xlink:href="ZooKeys-228-021-g006.jpg" position="float" orientation="portrait" xlink:type="simple"/></fig><fig id="F7" position="float" orientation="portrait"><label>Figure 7.</label><caption><p>Specimens of <italic><tp:taxon-name>Leptoseris troglodyta</tp:taxon-name></italic> sp. n.from the Philippines, W of Bohol, NW side of Cabilao Island (RMNH Coel 24195). Scale bars: 1 cm. <bold>a</bold> Cluster of calices formed by extra-calicular budding showing costae with small granular spines <bold>b</bold> Idem.</p></caption><graphic xmlns:xlink="http://www.w3.org/1999/xlink" xlink:href="ZooKeys-228-021-g007.jpg" position="float" orientation="portrait" xlink:type="simple"/></fig><fig id="F8" position="float" orientation="portrait"><label>Figure 8.</label><caption><p>Specimens of <italic><tp:taxon-name>Leptoseris troglodyta</tp:taxon-name></italic> sp. n. from the Philippines, W of Bohol, NW side of Cabilao Island (RMNH Coel 24195). Scale bars: 5 mm <bold>a</bold> Single calyx from above, showing nearly solid columella in the fossa <bold>b</bold> Two totally fused monocentric calices showing, each with its own fossa <bold>c</bold> Upper side of calyx showing clearly visible granulation on septal sides <bold>d</bold> Calyx showing solid corallum wall covered by costae with fine granular spines.</p></caption><graphic xmlns:xlink="http://www.w3.org/1999/xlink" xlink:href="ZooKeys-228-021-g008.jpg" position="float" orientation="portrait" xlink:type="simple"/></fig></tp:treatment-sec><tp:treatment-sec sec-type="Diagnosis"><title>Diagnosis.</title><p>Corals cave-dwelling, azooxanthellate. Calices small, cup-shaped, monocentric or fused, forming buds at basal coenosteum.</p></tp:treatment-sec><tp:treatment-sec sec-type="Etymology"><title>Etymology.</title><p>The epithet <italic>troglodyta</italic> (noun) means cave dweller in Latin, derived from ancient Greek for “one who dwells in holes”.</p></tp:treatment-sec><tp:treatment-sec sec-type="Distribution"><title>Distribution.</title><p>Records are from coral reefs, usually in areas with limestone outcrops: Indonesia (East Kalimantan, North Sulawesi, Southeast Sulawesi), the central Philippines (Cebu, Bohol), Palau, eastern Papua New Guinea, and the Marianas (Guam) (<xref ref-type="fig" rid="F9">Figure 9</xref>).</p><fig id="F9" position="float" orientation="portrait"><label>Figure 9.</label><caption><p>Distribution map of<italic><tp:taxon-name>Leptoseris troglodyta</tp:taxon-name></italic> sp. n. showing records at (<bold>1</bold>) Palau, (<bold>2</bold>) East Kalimantan, (<bold>3</bold>) North Sulawesi, (<bold>4</bold>) Wakatobi, (<bold>5</bold>) Bohol, (<bold>6</bold>) Guam, (<bold>7</bold>), eastern Papua New Guinea.</p></caption><graphic xmlns:xlink="http://www.w3.org/1999/xlink" xlink:href="ZooKeys-228-021-g009.jpg" position="float" orientation="portrait" xlink:type="simple"/></fig></tp:treatment-sec><ref-list><ref id="B35"><mixed-citation xmlns:xlink="http://www.w3.org/1999/xlink" xlink:type="simple"><person-group><name name-style="western"><surname>Kühl</surname><given-names>M</given-names></name><name name-style="western"><surname>Polerecky</surname><given-names>L</given-names></name></person-group> (<year>2008</year>)<article-title> Functional and structural imaging of phototrophic microbial communities and symbioses.</article-title> <source>Aquatic Microbial Ecology </source> <volume>53</volume>: <fpage>99</fpage>-<lpage>118</lpage>. doi: <ext-link ext-link-type="uri" xlink:href="http://dx.doi.org/10.3354/ame01224" xlink:type="simple">10.3354/ame01224</ext-link></mixed-citation></ref></ref-list></tp:taxon-treatment>
